# Supplementary material for: Systemic Inflammatory Biomarkers (Interleukin-6, High-Sensitivity C-Reactive Protein, and Neutrophil-to-Lymphocyte Ratio) and Prognosis in Heart Failure: A Meta-Analysis of Prospective Cohort Studies
Source: J Clin Med. 2025 Dec 4;14(23):8610. doi: 10.3390/jcm14238610 (PMC12692851; doi:10.3390/jcm14238610)
Supplement: Supplementary file 1 [file jcm-14-08610-s001.zip]

Archive with 1 entries (1 files):
- jcm-4018423-supplementary.pdf
